# Supplementary material for: The Effect of Hypoxic and Normoxic Culturing Conditions in Different Breast Cancer 3D Model Systems
Source: Front Bioeng Biotechnol. 2021 Nov 4;9:711977. doi: 10.3389/fbioe.2021.711977 (PMC8632655; doi:10.3389/fbioe.2021.711977)
Supplement: Supplementary file 5 [file Table1.xlsx]

## Sheet: S Table 3
				Normoxi																														Hypoxi
	2D NORM			2D NORM Avg	±	SEM	AHP NORM			3DPS NORM Avg	±	SEM	Sig. vs 2D	PDS NORM			Sig. vs PDS	PDS NORM Avg	±	SEM	Sig. vs 2D	MATRI NORM			M.Gel NORM Avg	±	SEM	Sig. vs 2D	2D HYP			Sig. vs PDS		2D HYP Avg	±	SEM	AHP HYP			3DPS HYP Avg	±	SEM	Sig. vs 2D	PDS HYP			Sig. vs PDS	PDS HYP Avg	±
PGK1	0.085	-0.36	0.275	0	±	0.188171	1.175	1.815	1.31833	1.43611	±	0.19391	<0.001	1.42833	1.44333	1.68667	n.s.	1.51944	±	0.0837232	<0.001	1.59667	1.60667	1.68667	1.63	±	0.02848	<0.001	-0.4	0.085	0.315	n.s.		0	±	0.210733	-0.085	1.00167	0.97	0.628889	±	0.357061	n.s.	0.888333	1.345	0.688333	n.s.	0.973889	±
HK2	0.036111	-0.17556	0.139444	-1.66667e-06	±	0.0927092	0.996111	1.20611	1.04278	1.08167	±	0.0636638	0.017	1.36278	1.36778	1.75111	n.s.	1.49389	±	0.128619	<0.001	2.20778	2.22778	2.65778	2.36444	±	0.14678	<0.001	-0.29444	-0.05278	0.347222	n.s.		6.66667e-07	±	0.187102	0.803889	2.09389	1.55556	1.48444	±	0.374084	0.001	2.12722	2.64389	1.37389	n.s.	2.04833	±
GLUT3	-0.65928	1.01523	-0.35595	0	±	0.515112	1.2867	1.79223	2.08026	1.71973	±	0.231932	<0.001	3.36053	5.60553	5.07886	<0,0001	4.68164	±	0.677826	<0.001	3.06886	2.24553	4.36219	3.22553	±	0.61603	<0.001	-1.65625	1.16646	0.489794	0.0005		1.33333e-06	±	0.850852	3.43541	3.95979	4.09479	3.83	±	0.201106	<0.001	4.53646	5.75313	4.54313	0.029	4.94424	±
BNIP3	0.051667	-0.38333	0.331667	1.33333e-06	±	0.208012	2.47167	3.205	3.195	2.95722	±	0.242795	<0.001	2.40167	2.59	3.07667	n.s.	2.68944	±	0.2011	<0.001	2.43	2.67333	2.81667	2.64	±	0.112859	<0.001	-0.21667	0.025	0.191667	n.s.		-1e-06	±	0.118538	2.27833	2.48167	1.69333	2.15111	±	0.236296	<0.001	0.875	1.325	1.12833	0.0476	1.10944	±
BIRC2	-0.11389	0.351111	-0.23722	3.33333e-07	±	0.179129	-0.76056	-0.71722	-1.01722	-0.831667	±	0.0936164	n.s.	-0.37722	-1.02889	-0.75222	n.s.	-0.719443	±	0.188833	n.s.	-0.60222	-0.12222	-0.51556	-0.413333	±	0.147691	n.s.	-0.20889	0.086111	0.122778	n.s.		-3.33333e-07	±	0.10498	-0.9216	-0.40056	-0.77889	-0.70035	±	0.155453	n.s.	-0.64056	-0.12389	-0.69389	n.s.	-0.486113	±
BTF	-0.325	0.176667	0.148333	0	±	0.162706	-0.895	-0.94833	-1.67833	-1.17389	±	0.252691	0.007	-0.60833	-1.07667	-0.37667	n.s.	-0.687223	±	0.205887	n.s.	-1.14	-0.66333	-0.23	-0.677777	±	0.262794	n.s.	-0.27889	0.246111	0.032778	n.s.		-3.33333e-07	±	0.152438	-0.59056	-0.69056	-0.49556	-0.592227	±	0.0562978	n.s.	0.029444	-0.09056	0.239444	n.s.	0.0594427	±
CXCR4	-0.04389	0.191111	-0.14722	3.33333e-07	±	0.100103	0.276111	0.479444	-0.25722	0.166112	±	0.219654	n.s.	1.56278	1.40111	1.65444	0.0011	1.53944	±	0.0740557	<0.001	-0.21889	0.287778	0.254444	0.107777	±	0.163617	n.s.	-0.26667	0.071667	0.195	0.0006		-1e-06	±	0.138006	1.69833	1.55833	1.75333	1.67	±	0.0580469	<0.001	2.445	2.555	2.135	n.s.	2.37833	±
CXCL12	-0.47944	0.172222	0.307222	1.33333e-06	±	0.242868	-0.78611	-1.10611	-1.70944	-1.20055	±	0.270693	0.006	-1.76278	-1.26111	-1.56444	n.s.	-1.52944	±	0.145873	<0.001	-0.06111	-0.18444	0.275556	0.010002	±	0.137467	n.s.	-0.63444	0.207222	0.427222	0.0002		1.33333e-06	±	0.323516	-3.54944	-2.38278	-2.06778	-2.66667	±	0.450656	<0.001	-1.85611	-0.90278	-2.01944	0.0384	-1.59278	±
MMP9	0.141667	0.026667	-0.16833	1.33333e-06	±	0.0904762	1.395	-0.56167	-1.31833	-0.161667	±	0.808402	n.s.	4.23833	3.14667	3.46667	<0,0001	3.61722	±	0.324003	<0.001	-0.58	-0.44026	-0.82	-0.61342	±	0.110888	n.s.	-0.37667	-0.025	0.401667	<0,0001		-1e-06	±	0.225034	1.14853	2.10729	-0.14086	1.03832	±	0.651319	0.050	3.62167	4.46833	2.455	<0,0001	3.515	±
BUB1	-0.16611	0.108889	0.057222	3.33333e-07	±	0.0843838	-1.43611	-1.37278	-1.85944	-1.55611	±	0.152763	<0.001	-1.23611	-1.47778	-0.62111	n.s.	-1.11167	±	0.255007	0.013	-1.70778	-1.20778	-0.92778	-1.28111	±	0.228133	0.003	-0.53778	-0.20611	0.743889	n.s.		-3.33333e-07	±	0.38407	-2.94611	-2.03944	-2.18778	-2.39111	±	0.280785	<0.001	-1.94944	-1.53944	-1.35944	n.s.	-1.61611	±
CCNA2	0.119444	0.211111	-0.33056	-1.66667e-06	±	0.167384	-0.50056	-0.66056	-2.14056	-1.10056	±	0.522047	0.014	-0.89389	-1.45222	-1.42556	n.s.	-1.25722	±	0.18183	0.004	-0.94556	-0.99889	-1.41889	-1.12111	±	0.149682	0.012	0.37	-0.105	-0.265	n.s.		0	±	0.190679	-1.66167	-1.06167	-1.46	-1.39445	±	0.176279	<0.001	-1.445	-1.34833	-1.41833	n.s.	-1.40389	±
CDKN1A	0.286111	-0.74222	0.456111	6.66667e-07	±	0.374341	-0.12722	0.359444	-0.23056	0.000554667	±	0.181907	n.s.	-0.17389	-0.00556	0.054444	n.s.	-0.0416687	±	0.0683422	n.s.	0.684444	0.977778	0.574444	0.745555	±	0.120375	n.s.	0.023333	-0.325	0.301667	n.s.		0	±	0.181279	1.005	1.60833	1.26667	1.29333	±	0.174677	0.003	1.26167	1.40167	0.951667	n.s.	1.205	±
MKI67	0.076111	-0.14222	0.066111	6.66667e-07	±	0.0711689	-0.92389	-1.65056	-2.60722	-1.72722	±	0.487445	<0.001	-1.38389	-1.41889	-1.63889	n.s.	-1.48056	±	0.0798088	<0.001	-1.29222	-1.57889	-1.19556	-1.35556	±	0.1151	0.001	-0.16556	0.052778	0.112778	n.s.		-1.33333e-06	±	0.084572	-2.43389	-1.88056	-1.88556	-2.06667	±	0.183616	0.007	-1.69722	-1.10722	-2.20389	n.s.	-1.66944	±
PAI-I	0.028333	0.276667	-0.305	0	±	0.168509	1.865	1.475	1.54167	1.62722	±	0.120436	<0.001	3.785	2.97667	3.11	<0,0001	3.29056	±	0.2502	<0.001	2.35	2.21	1.81667	2.12556	±	0.159645	<0.001	0.15	0.018333	-0.16833	0.0083		1e-06	±	0.09235	0.965	-0.005	1.29667	0.752222	±	0.39053	n.s.	2.615	2.39167	1.75167	0.0012	2.25278	±
VEGFA	-0.14389	0.194444	-0.05056	-2e-06	±	0.100887	1.51611	1.55611	1.00611	1.35944	±	0.177044	0.013	2.00278	1.56778	2.14444	n.s.	1.905	±	0.1735	<0.001	2.78444	2.40444	2.85444	2.68111	±	0.139801	<0.001	-0.28444	-0.02944	0.313889	n.s.		3e-06	±	0.173349	2.30389	2.75056	2.09889	2.38444	±	0.192384	<0.001	2.84056	2.98389	2.58722	n.s.	2.80389	±
ABCG2	0.342778	-0.71556	0.372778	-1.33333e-06	±	0.357884	-4.62056	-3.82056	-4.48389	-4.30834	±	0.247059	<0.001	-2.90389	-2.59222	-3.20556	0.0008	-2.90056	±	0.177064	<0.001	-4.54889	-4.41889	-3.67889	-4.21556	±	0.270945	<0.001	0.248889	-0.50944	0.260556	0.002		1.66667e-06	±	0.254743	-4.59278	-2.32278	-2.90444	-3.27333	±	0.680756	<0.001	-0.64944	-0.13611	-0.99944	<0,0001	-0.594997	±
ITGA6	0.068333	-0.26667	0.198333	-1.33333e-06	±	0.138515	-2.06167	-1.74167	-2.31833	-2.04056	±	0.166802	<0.001	-0.99167	-1.1	-1.61333	n.s.	-1.235	±	0.191732	0.004	-0.93333	-0.55667	-0.5	-0.663333	±	0.135986	n.s.	-0.12333	-0.265	0.388333	n.s.		1e-06	±	0.198426	-3.72914	-1.84833	-2.08667	-2.55471	±	0.59123	<0.001	-1.00167	-0.85833	-1.58833	0.0029	-1.14944	±
CD44	-0.38389	0.057778	0.326111	-3.33333e-07	±	0.206986	1.87278	2.88611	1.60944	2.12278	±	0.389163	<0.001	2.16278	1.86778	2.42111	n.s.	2.15056	±	0.15985	<0.001	2.78778	3.19778	3.10444	3.03	±	0.124072	<0.001	-0.05556	0.079444	-0.02389	n.s.		-2e-06	±	0.0407615	3.60944	3.92611	3.77778	3.77111	±	0.0914746	<0.001	2.75611	2.89944	2.22278	0.0233	2.62611	±
NEAT1	-0.25389	-0.13889	0.392778	-6.66667e-07	±	0.199175	-0.65056	-0.90056	-1.81389	-1.12167	±	0.353554	0.012	0.926111	0.757778	1.08111	<0,0001	0.921667	±	0.0933646	n.s.	-0.00556	0.027778	0.707778	0.243332	±	0.232422	n.s.	-0.74111	0.087222	0.653889	n.s.		3.33333e-07	±	0.405056	1.04389	0.433889	-0.29111	0.395556	±	0.385857	n.s.	1.83722	2.19722	1.63722	0.0013	1.89056	±
MALAT	-0.19056	0.021111	0.169444	-1.66667e-06	±	0.104459	0.942778	0.562778	0.486111	0.663889	±	0.14119	n.s.	1.26278	1.32111	0.977778	n.s.	1.18722	±	0.106067	0.007	1.18444	1.22111	1.48111	1.29556	±	0.0933797	0.002	-0.50111	0.220556	0.280556	n.s.		6.66667e-07	±	0.251153	1.18056	1.69722	1.56556	1.48111	±	0.15501	0.001	2.33056	2.40389	1.64722	n.s.	2.12722	±
CDH2	0.077222	-0.37111	0.293889	3.33333e-07	±	0.195813	-0.01944	0.947222	-0.00611	0.307224	±	0.320022	n.s.	1.22722	1.40222	0.982222	n.s.	1.20389	±	0.121804	0.006	-0.66778	-1.70111	-0.45778	-0.942223	±	0.384255	0.050	-0.29444	-0.06944	0.363889	<0,0001		3e-06	±	0.193189	-0.19611	0.160556	0.212222	0.0588893	±	0.128369	n.s.	1.78056	1.89056	1.35389	0.0004	1.675	±
ID1	0.476111	-0.61889	0.142778	-3.33333e-07	±	0.324061	-1.87389	-1.04389	-1.53056	-1.48278	±	0.240788	<0.001	-1.75389	-1.91889	-1.82889	n.s.	-1.83389	±	0.047697	<0.001	-1.53556	-1.54556	-1.92222	-1.66778	±	0.127253	<0.001	0.31	-0.43167	0.121667	n.s.		-1e-06	±	0.222577	0.021667	0.398333	-0.36667	0.0177767	±	0.220846	n.s.	-1.25167	-1.45167	-1.31833	0.0043	-1.34056	±
FOSL1	0.117222	-0.57111	0.453889	3.33333e-07	±	0.301641	-0.01278	0.697222	-0.47944	0.068334	±	0.342086	n.s.	0.723889	0.878889	1.15556	n.s.	0.919445	±	0.126251	n.s.	0.988889	0.935556	1.20556	1.04333	±	0.0825594	0.02	0.047778	-0.49056	0.442778	n.s.		-1.33333e-06	±	0.270489	-0.40722	0.939444	0.551111	0.361112	±	0.400188	n.s.	1.43944	2.22611	0.736111	0.0307	1.46722	±
VIM	0.278333	-0.41667	0.138333	-1.33333e-06	±	0.212218	-0.07167	1.21833	-0.19167	0.318331	±	0.451332	n.s.	-0.18167	-0.08	0.09	n.s.	-0.0572233	±	0.0792469	n.s.	-0.69667	-0.29333	-0.35	-0.446667	±	0.126068	n.s.	0.345556	-0.28611	-0.05944	n.s.		2e-06	±	0.184753	-0.37278	0.287222	-0.22111	-0.102223	±	0.199584	n.s.	-0.76944	-0.20944	-0.14944	n.s.	-0.376107	±
SNAI2	-0.245	0.073333	0.171667	0	±	0.125746	-2.01167	-1.945	-3.39167	-2.44945	±	0.471505	<0.001	-0.12833	-1.61	-0.68	<0,0001	-0.80611	±	0.432344	<0.001	-1.87	-1.82333	-1.66	-1.78444	±	0.0636635	<0.001	-0.64556	0.462778	0.182778	0.0381		-1.33333e-06	±	0.332746	-3.07389	-2.27056	-3.23889	-2.86111	±	0.299094	<0.001	-1.50389	-1.07722	-1.59056	0.0016	-1.39056	±
SNAI1	-0.995	0.723333	0.271667	0	±	0.514302	2.775	2.015	1.525	2.105	±	0.363639	<0.001	2.875	2.9	3.02333	n.s.	2.93278	±	0.0458492	n.s.	2.87	2.72667	2.93667	2.84444	±	0.0619538	<0.001	-0.21778	-0.39944	0.617222	n.s.		6.66667e-07	±	0.313034	3.07722	3.42722	2.73556	3.08	±	0.199672	<0.001	4.26389	4.25056	3.39056	n.s.	3.96833	±
TWIST1	-0.01278	-0.43111	0.443889	-3.33333e-07	±	0.252671	-0.38278	0.087222	0.523889	0.0761103	±	0.261792	n.s.	0.103889	-0.50111	0.468889	n.s.	0.0238893	±	0.282857	n.s.	-1.00111	-0.56444	-0.25111	-0.605553	±	0.21748	n.s.	-0.19778	-0.05278	0.250556	n.s.		-1.33333e-06	±	0.132086	-0.79487	0.503889	-0.22444	-0.171807	±	0.375842	n.s.	-0.91278	-0.20944	-0.08944	n.s.	-0.403887	±
MUC1	0.357222	-0.16778	-0.18944	6.66667e-07	±	0.17872	3.02722	2.29722	2.43389	2.58611	±	0.224056	<0.001	1.89389	1.76889	1.67556	n.s.	1.77944	±	0.0632479	<0.001	3.63556	3.42222	3.35222	3.47	±	0.0852087	<0.001	0.143333	0.061667	-0.205	<0,0001		0	±	0.105176	1.93833	1.72833	1.47333	1.71333	±	0.134443	<0.001	2.06167	1.495	1.47167	n.s.	1.67611	±
SOX2	0.112778	-0.04222	-0.07056	-6.66667e-07	±	0.0569797	1.37944	1.40278	-0.53056	0.750554	±	0.640592	n.s.	0.519444	0.221111	0.057778	n.s.	0.266111	±	0.135157	n.s.	-0.10222	0.207778	-0.05222	0.0177793	±	0.0960896	n.s.	0.278889	-0.06611	-0.21278	n.s.		-3.33333e-07	±	0.145731	1.04389	1.61389	1.12889	1.26222	±	0.177537	0.010	1.22056	1.17389	1.38056	n.s.	1.25833	±
NANOG	0.102778	0.227778	-0.33056	-1.33333e-06	±	0.169173	-0.47389	-1.52056	-1.32389	-1.10611	±	0.321169	0.014	-0.29389	-0.69222	-1.05222	<0,0001	-0.679443	±	0.219004	n.s.	0.094444	-0.20889	-0.08556	-0.0666687	±	0.088073	n.s.	-0.30556	0.289444	0.016111	n.s.		-1.66667e-06	±	0.171952	-0.53722	-0.87722	-1.06222	-0.825553	±	0.15374	n.s.	0.446111	0.019444	-0.79722	0.0015	-0.110555	±
POU5F1	-0.195	0.32	-0.125	0	±	0.161271	-0.64167	-1.35167	-2.29897	-1.43077	±	0.480053	<0.001	1.05167	-0.18667	0.39	n.s.	0.418332	±	0.357758	n.s.	0.29	-0.26	1.07667	0.368889	±	0.387873	n.s.	-0.91778	0.453889	0.463889	n.s.		-6.66667e-07	±	0.458899	-1.54109	-1.19278	-1.96778	-1.56722	±	0.224104	<0.001	-0.21278	0.030556	-0.08278	n.s.	-0.0883347	±
PGR	-0.45611	0.358889	0.097222	3.33333e-07	±	0.240239	0.737222	0.270556	0.150556	0.386111	±	0.17894	n.s.	-0.53611	-0.72111	-0.66111	0.0266	-0.639443	±	0.0544926	n.s.	0.125556	0.692222	1.10556	0.641111	±	0.284054	n.s.	-0.15889	0.136111	0.022778	0.0028		-3.33333e-07	±	0.0859177	-0.50722	0.139444	-0.75222	-0.373332	±	0.265964	n.s.	-1.03056	-0.92056	-1.50389	n.s.	-1.15167	±
ESR1	0.262778	-0.57556	0.312778	-1.33333e-06	±	0.288141	-1.88722	-0.47056	-2.21722	-1.525	±	0.535757	<0.001	-0.94722	-0.77556	-1.01222	n.s.	-0.911667	±	0.0705928	n.s.	-0.53556	-0.64222	-0.35889	-0.512223	±	0.0826184	n.s.	0.431111	-0.36056	-0.07056	n.s.		-3e-06	±	0.231243	-2.45722	-0.43056	-1.49222	-1.46	±	0.585268	0.002	-1.29722	-0.32389	-1.98722	n.s.	-1.20278	±
ERBB2	-0.07611	-0.29778	0.373889	-3.33333e-07	±	0.197593	-0.66278	0.343889	-1.19611	-0.505	±	0.451505	n.s.	0.097222	-0.27111	-0.23111	n.s.	-0.134999	±	0.116683	n.s.	1.02889	0.582222	1.06222	0.891111	±	0.154744	n.s.	0.295556	-0.31611	0.020556	0.0265		6.66667e-07	±	0.176872	-0.97611	0.647222	0.208889	-0.0399997	±	0.484858	n.s.	0.263889	0.937222	-0.74278	n.s.	0.152777	±
CD24	0.393889	-0.09778	-0.29611	-3.33333e-07	±	0.205098	-0.48944	-0.65278	-1.69611	-0.94611	±	0.377953	0.048	0.080556	-0.91444	-1.01444	n.s.	-0.616108	±	0.349526	n.s.	0.575556	0.018889	-0.21778	0.125555	±	0.235144	n.s.	0.656667	-0.34833	-0.30833	n.s.		2.33333e-06	±	0.328535	-0.36167	-0.18167	-0.38667	-0.310003	±	0.0645712	n.s.	0.251667	-0.25833	-0.13167	n.s.	-0.046111	±
CDH1	-0.065	0.416667	-0.35167	-1e-06	±	0.224168	-0.40167	-0.58833	-2.08167	-1.02389	±	0.531628	0.027	-0.725	-0.7	-1.16333	n.s.	-0.862777	±	0.15045	n.s.	0.073333	0.2	0.023333	0.0988887	±	0.0525757	n.s.	-0.39778	0.470556	-0.07278	0.0431		-1.33333e-06	±	0.253295	-0.45944	0.137222	-1.05778	-0.459999	±	0.344967	n.s.	-0.07944	0.477222	-0.82611	n.s.	-0.142776	±
EPCAM	-0.32056	0.007778	0.312778	-1.33333e-06	±	0.18287	-0.25056	0.142778	0.302778	0.0649987	±	0.164401	n.s.	-0.47056	-0.22556	0.367778	n.s.	-0.109447	±	0.248874	n.s.	-1.09889	-0.49556	0.107778	-0.495557	±	0.348335	n.s.	-0.22333	0.025	0.198333	n.s.		1e-06	±	0.122364	0.375	0.758333	-0.12	0.337778	±	0.254235	n.s.	-0.19833	0.295	-0.215	n.s.	-0.0394433	±
CA9	-0.46167	-0.03	0.491667	-1e-06	±	0.275613	6.47833	6.95833	6.775	6.73722	±	0.139846	<0.001	6.845	7.38	7.77333	n.s.	7.33278	±	0.269025	<0.001	6.94	7.02667	6.79667	6.92111	±	0.0670636	<0.001	-0.54667	0.138333	0.408333	n.s.		-1.33333e-06	±	0.28423	0.721667	1.80833	1.74	1.42333	±	0.351387	0.024	1.975	2.675	2.19833	n.s.	2.28278	±
HIF1A	0.173889	-0.46778	0.293889	-6.66667e-07	±	0.236441	-0.05278	0.587222	0.310556	0.281666	±	0.185316	n.s.	0.340556	-0.00111	0.098889	n.s.	0.146112	±	0.101417	n.s.	0.588889	0.592222	0.775556	0.652222	±	0.0616743	n.s.	0.02	-0.23167	0.211667	n.s.		-1e-06	±	0.12837	-1.05833	-0.46833	-0.58333	-0.70333	±	0.180578	n.s.	-0.71833	-0.82833	-0.835	n.s.	-0.793887	±
SAP30	0.113889	-0.42778	0.313889	-6.66667e-07	±	0.221545	0.227222	1.19389	1.86056	1.09389	±	0.474147	0.015	0.700556	0.452222	0.958889	n.s.	0.703889	±	0.146272	n.s.	0.042222	0.585556	0.718889	0.448889	±	0.206944	n.s.	0.037778	-0.17389	0.136111	n.s.		-3.33333e-07	±	0.0914614	1.68944	1.83611	0.964444	1.49667	±	0.269458	0.0013	0.292778	0.452778	0.602778	0.0459	0.449445	±
				average log 2 ±SEM
				Bold/Italic indicates significantly regulated compared to 2D or PDS samples in each condition
[truncated: 10 more columns]

## Sheet: S Table 4
	PDS (N)			PDS NORM Avg	±	SEM	PDS (H)			PDS HYP Avg	±	SEM	AHP (N)			Sig.	3DPS NORM Avg	±	SEM	AHP (H)			3DPS HYP Avg	±	SEM	Matri (N)			Sig.	M.gel. NORM Avg	±	SEM	Matri (H)			M.Gel. HYP Avg	±	SEM	2D (N)			Sig.	2D NORM Avg	±	SEM	2D (H)			2D HYP Avg
PGK1	2.78833	3.42833	2.93167	3.04944	±	0.19391	2.48333	3.57	3.53833	3.19722	±	0.357061	3.04167	3.05667	3.3	n.s.	3.13278	±	0.0837232	3.45667	3.91333	3.25667	3.54222	±	0.19433	3.21	3.22	3.3	n.s.	3.24333	±	0.02848	3.39833	3.57	3.32333	3.43056	±	0.0730064	1.69833	1.25333	1.88833	n.s.	1.61333	±	0.188171	2.16833	2.65333	2.88333	2.56833
HK2	-2.54167	-2.33167	-2.495	-2.45611	±	0.0636635	-2.32	-1.03	-1.56833	-1.63944	±	0.374085	-2.175	-2.17	-1.78667	n.s.	-2.04389	±	0.128618	-0.99667	-0.48	-1.75	-1.07556	±	0.368733	-1.33	-1.31	-0.88	n.s.	-1.17333	±	0.14678	0.011667	0.22	0.073333	0.101667	±	0.0617866	-3.50167	-3.71333	-3.39833	0.021	-3.53778	±	0.0927075	-3.41833	-3.17667	-2.77667	-3.12389
GLUT3	-11.8822	-11.3766	-11.0886	-11.4491	±	0.231932	-7.87771	-7.35333	-7.21833	-7.48313	±	0.201106	-9.80833	-7.56333	-8.09	<0.001	-8.48722	±	0.677826	-6.77667	-5.56	-6.77	-6.36889	±	0.404449	-10.1	-10.9233	-8.80667	<0.001	-9.94333	±	0.61603	-7.13833	-6.33333	-6.88333	-6.785	±	0.237528	-13.8281	-12.1536	-13.5248	<0.001	-13.1689	±	0.515112	-12.9694	-10.1467	-10.8233	-11.3131
BNIP3	1.76167	2.495	2.485	2.24722	±	0.242795	3.43333	3.63667	2.84833	3.30611	±	0.236296	1.69167	1.88	2.36667	n.s.	1.97944	±	0.2011	2.03	2.48	2.28333	2.26444	±	0.130247	1.72	1.96333	2.10667	n.s.	1.93	±	0.112859	1.86833	1.82333	2.81667	2.16944	±	0.323872	-0.65833	-1.09333	-0.37833	<0.001	-0.709997	±	0.208013	0.938333	1.18	1.34667	1.155
BIRC2	-7.825	-7.78167	-8.08167	-7.89611	±	0.0936177	-8.56105	-8.04	-8.41833	-8.33979	±	0.155456	-7.44167	-8.09333	-7.81667	n.s.	-7.78389	±	0.188831	-8.28	-7.76333	-8.33333	-8.12555	±	0.181765	-7.66667	-7.18667	-7.58	n.s.	-7.47778	±	0.14769	-9.00833	-9.15333	-8.75333	-8.97166	±	0.116916	-7.17833	-6.71333	-7.30167	<0.003	-7.06444	±	0.179131	-7.84833	-7.55333	-7.51667	-7.63944
BTF	-1.03833	-1.09167	-1.82167	-1.31722	±	0.252693	-1.40667	-1.50667	-1.31167	-1.40834	±	0.0562978	-0.75167	-1.22	-0.52	n.s.	-0.830557	±	0.205886	-0.78667	-0.90667	-0.57667	-0.75667	±	0.0964365	-1.28333	-0.80667	-0.37333	n.s.	-0.82111	±	0.262794	-2.41833	-2.12333	-1.90667	-2.14944	±	0.148279	-0.46833	0.033333	0.005	0.013	-0.143332	±	0.162705	-1.095	-0.57	-0.78333	-0.81611
CXCR4	-3.59167	-3.38833	-4.125	-3.70167	±	0.219655	-2.24667	-2.38667	-2.19167	-2.275	±	0.0580469	-2.305	-2.46667	-2.21333	0.005	-2.32833	±	0.0740577	-1.5	-1.39	-1.81	-1.56667	±	0.125742	-4.08667	-3.58	-3.61333	n.s.	-3.76	±	0.163618	-3.18833	-2.83667	-3.22667	-3.08389	±	0.124105	-3.91167	-3.67667	-4.015	n.s.	-3.86778	±	0.100103	-4.21167	-3.87333	-3.75	-3.945
CXCL12	-3.00833	-3.32833	-3.93167	-3.42278	±	0.270696	-6.71667	-5.55	-5.235	-5.83389	±	0.450659	-3.985	-3.48333	-3.78667	<0.001	-3.75167	±	0.145873	-5.02333	-4.07	-5.18667	-4.76	±	0.348207	-2.28333	-2.40667	-1.94667	n.s.	-2.21222	±	0.137468	-7.065	-5.47333	-6.54667	-6.36167	±	0.468694	-2.70167	-2.05	-1.915	<0.001	-2.22222	±	0.24287	-3.80167	-2.96	-2.74	-3.16722
MMP9	-9.46833	-11.425	-12.1817	-11.025	±	0.808412	-10.4031	-9.44438	-11.6925	-10.5133	±	0.651312	-6.625	-7.71667	-7.39667	n.s.	-7.24611	±	0.324004	-7.93	-7.08333	-9.09667	-8.03667	±	0.583643	-11.4433	-11.3036	-11.6833	n.s.	-11.4767	±	0.110877	-11.5227	-11.3944	-12.3131	-11.7434	±	0.287248	-10.7217	-10.8367	-11.0317	n.s.	-10.8634	±	0.0904771	-11.9283	-11.5767	-11.15	-11.5517
BUB1	-2.17167	-2.10833	-2.595	-2.29167	±	0.152765	-4.19667	-3.29	-3.43833	-3.64167	±	0.280786	-1.97167	-2.21333	-1.35667	0.011	-1.84722	±	0.255004	-3.2	-2.79	-2.61	-2.86667	±	0.174579	-2.44333	-1.94333	-1.66333	n.s.	-2.01666	±	0.228133	-3.81833	-3.29667	-3.22333	-3.44611	±	0.18731	-0.90167	-0.62667	-0.67833	0.005	-0.735557	±	0.0843849	-1.78833	-1.45667	-0.50667	-1.25056
CCNA2	-0.19833	-0.35833	-1.83833	-0.79833	±	0.522047	-1.92	-1.32	-1.71833	-1.65278	±	0.176279	-0.59167	-1.15	-1.12333	n.s.	-0.955	±	0.181828	-1.70333	-1.60667	-1.67667	-1.66222	±	0.0288231	-0.64333	-0.69667	-1.11667	n.s.	-0.81889	±	0.149684	-1.655	-1.95333	-2.58	-2.06278	±	0.272574	0.421667	0.513333	-0.02833	0.027	0.302223	±	0.167382	0.111667	-0.36333	-0.52333	-0.258331
CDKN1	0.148333	0.635	0.045	0.276111	±	0.181907	0.973333	1.57667	1.235	1.26167	±	0.174677	0.101667	0.27	0.33	n.s.	0.233889	±	0.0683423	1.23	1.37	0.92	1.17333	±	0.132958	0.96	1.25333	0.85	n.s.	1.02111	±	0.120375	1.45167	1.55667	1.67333	1.56056	±	0.064019	0.561667	-0.46667	0.731667	n.s.	0.275555	±	0.374343	-0.00833	-0.35667	0.27	-0.0316667
MKI67	0.108333	-0.61833	-1.575	-0.694999	±	0.487446	-2.06333	-1.51	-1.515	-1.69611	±	0.183616	-0.35167	-0.38667	-0.60667	n.s.	-0.448337	±	0.0798088	-1.32667	-0.73667	-1.83333	-1.29889	±	0.316883	-0.26	-0.54667	-0.16333	n.s.	-0.323333	±	0.115102	-2.40167	-1.2	-2.72333	-2.10833	±	0.463562	1.10833	0.89	1.09833	<0.001	1.03222	±	0.0711696	0.205	0.423333	0.483333	0.370555
PAI1	-5.99167	-6.38167	-6.315	-6.22945	±	0.120436	-5.10667	-6.07667	-4.775	-5.31945	±	0.39053	-4.07167	-4.88	-4.74667	n.s.	-4.56611	±	0.2502	-3.45667	-3.68	-4.32	-3.81889	±	0.258716	-5.50667	-5.64667	-6.04	n.s.	-5.73111	±	0.159644	-4.03833	-4.33	-5.13333	-4.50055	±	0.3274	-7.82833	-7.58	-8.16167	0.030	-7.85667	±	0.16851	-5.92167	-6.05333	-6.24	-6.07167
VEGFA	-0.86167	-0.82167	-1.37167	-1.01834	±	0.177044	0.506667	0.953333	0.301667	0.587222	±	0.192383	-0.375	-0.81	-0.23333	<0.001	-0.472777	±	0.173501	1.04333	1.18667	0.79	1.00667	±	0.115966	0.406667	0.026667	0.476667	0.003	0.303334	±	0.139801	1.63167	1.69	1.72333	1.68167	±	0.0267877	-2.52167	-2.18333	-2.42833	0.008	-2.37778	±	0.100888	-2.08167	-1.82667	-1.48333	-1.79722
ABCG2	-7.295	-6.495	-7.15833	-6.98278	±	0.247059	-7.89	-5.62	-6.20167	-6.57056	±	0.680755	-5.57833	-5.26667	-5.88	n.s.	-5.575	±	0.177061	-3.94667	-3.43333	-4.29667	-3.89222	±	0.250707	-7.22333	-7.09333	-6.35333	<0.001	-6.89	±	0.270945	-8.45167	-7.46333	-7.99667	-7.97056	±	0.285608	-2.33167	-3.39	-2.30167	n.s.	-2.67445	±	0.357881	-3.04833	-3.80667	-3.03667	-3.29722
ITGA6	-6.91833	-6.59833	-7.175	-6.89722	±	0.166805	-9.2708	-7.39	-7.62833	-8.09638	±	0.591228	-5.84833	-5.95667	-6.47	0.038	-6.09167	±	0.191735	-6.54333	-6.4	-7.13	-6.69111	±	0.223312	-5.79	-5.41333	-5.35667	n.s.	-5.52	±	0.135987	-7.415	-6.52	-7.96	-7.29833	±	0.419765	-4.78833	-5.12333	-4.65833	<0.001	-4.85666	±	0.138514	-5.665	-5.80667	-5.15333	-5.54167
CD44	-0.265	0.748333	-0.528333	-0.015	±	0.389163	0.97	1.28667	1.13833	1.13167	±	0.0914745	0.025	-0.27	0.283333	n.s.	0.0127778	±	0.15985	0.116667	0.26	-0.416667	-0.0133333	±	0.205868	0.65	1.06	0.966667	n.s.	0.892222	±	0.124072	1.12833	0.24	0.53	0.632778	±	0.261538	-2.52167	-2.08	-1.81167	n.s.	-2.13778	±	0.206985	-2.695	-2.56	-2.66333	-2.63944
NEAT1	0.745	0.495	-0.41833	0.27389	±	0.353554	2.16333	1.55333	0.828333	1.515	±	0.385858	2.32167	2.15333	2.47667	0.027	2.31722	±	0.0933649	2.95667	3.31667	2.75667	3.01	±	0.163843	1.39	1.42333	2.10333	n.s.	1.63889	±	0.232421	1.105	2.51333	0.906667	1.50833	±	0.505751	1.14167	1.25667	1.78833	n.s.	1.39556	±	0.199175	0.378333	1.20667	1.77333	1.11944
MALAT1	-2.61167	-2.99167	-3.06833	-2.89056	±	0.141188	-2.52	-2.00333	-2.135	-2.21944	±	0.155011	-2.29167	-2.23333	-2.57667	n.s.	-2.36722	±	0.106069	-1.37	-1.29667	-2.05333	-1.57333	±	0.24093	-2.37	-2.33333	-2.07333	n.s.	-2.25889	±	0.0933803	-2.11833	-1.07	-2.54333	-1.91055	±	0.437818	-3.745	-3.53333	-3.385	n.s.	-3.55444	±	0.104458	-4.20167	-3.48	-3.42	-3.70056
CDH2	-8.68167	-7.715	-8.66833	-8.355	±	0.320023	-8.62333	-8.26667	-8.215	-8.36833	±	0.128368	-7.435	-7.26	-7.68	n.s.	-7.45833	±	0.121804	-6.64667	-6.53667	-7.07333	-6.75222	±	0.163663	-9.33	-10.3633	-9.12	n.s.	-9.60443	±	0.384246	-10.0883	-8.86333	-10.7204	-9.89068	±	0.54512	-8.585	-9.03333	-8.36833	n.s.	-8.66222	±	0.195813	-8.72167	-8.49667	-8.06333	-8.42722
ID1	0.035	0.865	0.378333	0.426111	±	0.240788	2.08667	2.46333	1.69833	2.08278	±	0.220845	0.155	-0.01	0.08	0.001	0.075	±	0.047697	0.813333	0.613333	0.746667	0.724444	±	0.0587945	0.373333	0.363333	-0.01333	n.s.	0.241112	±	0.127254	0.868333	0.98	0.84	0.896111	±	0.0427345	2.385	1.29	2.05167	n.s.	1.90889	±	0.32406	2.375	1.63333	2.18667	2.065
FOSL	-7.33167	-6.62167	-7.79833	-7.25056	±	0.342085	-8.03333	-6.68667	-7.075	-7.265	±	0.400187	-6.595	-6.44	-6.16333	n.s.	-6.39944	±	0.126252	-6.18667	-5.4	-6.89	-6.15889	±	0.43035	-6.33	-6.38333	-6.11333	n.s.	-6.27555	±	0.0825597	-5.885	-5.36667	-6.02	-5.75722	±	0.199127	-7.20167	-7.89	-6.865	n.s.	-7.31889	±	0.301641	-7.57833	-8.11667	-7.18333	-7.62611
VIM	-4.71833	-3.42833	-4.83833	-4.32833	±	0.451331	-4.55333	-3.89333	-4.40167	-4.28278	±	0.199584	-4.82833	-4.72667	-4.55667	n.s.	-4.70389	±	0.0792443	-4.95	-4.39	-4.33	-4.55667	±	0.197428	-5.34333	-4.94	-4.99667	n.s.	-5.09333	±	0.126064	-6.66833	-6.33667	-5.71667	-6.24056	±	0.278892	-4.36833	-5.06333	-4.50833	n.s.	-4.64666	±	0.212217	-3.835	-4.46667	-4.24	-4.18056
SNAI1	-6.23167	-6.99167	-7.48167	-6.90167	±	0.363639	-5.93333	-5.58333	-6.275	-5.93056	±	0.199672	-6.13167	-6.10667	-5.98333	n.s.	-6.07389	±	0.0458493	-4.74667	-4.76	-5.62	-5.04222	±	0.288915	-6.13667	-6.28	-6.07	n.s.	-6.16222	±	0.0619538	-5.92833	-5.38	-6.00667	-5.77167	±	0.197135	-10.0017	-8.28333	-8.735	n.s.	-9.00667	±	0.514302	-9.22833	-9.41	-8.39333	-9.01056
SNAI2	-6.365	-6.29833	-7.745	-6.80278	±	0.471505	-7.43333	-6.63	-7.59833	-7.22055	±	0.299094	-4.48167	-5.96333	-5.03333	n.s.	-5.15944	±	0.432342	-5.86333	-5.43667	-5.95	-5.75	±	0.15865	-6.22333	-6.17667	-6.01333	n.s.	-6.13778	±	0.0636645	-7.86833	-8.31	-7.1	-7.75944	±	0.353514	-4.59833	-4.28	-4.18167	<0.001	-4.35333	±	0.125744	-5.005	-3.89667	-4.17667	-4.35945
TWIST1	-9.58167	-9.11167	-8.675	-9.12278	±	0.261792	-9.58543	-8.28667	-9.015	-8.96237	±	0.375842	-9.095	-9.7	-8.73	n.s.	-9.175	±	0.282857	-9.70333	-9	-8.88	-9.19444	±	0.256791	-10.2	-9.76333	-9.45	n.s.	-9.80444	±	0.21748	-10.6017	-11.2767	-11.2454	-11.0413	±	0.219969	-9.21167	-9.63	-8.755	<0.028	-9.19889	±	0.252672	-8.98833	-8.84333	-8.54	-8.79055
MUC1	0.941667	0.211667	0.348333	0.500556	±	0.224056	-0.21	-0.42	-0.675	-0.435	±	0.134443	-0.19167	-0.31667	-0.41	n.s.	-0.306113	±	0.0632471	-0.08667	-0.65333	-0.67667	-0.472223	±	0.192894	1.55	1.33667	1.26667	n.s.	1.38444	±	0.0852084	0.188333	0.25	0.026667	0.155	±	0.0665901	-1.72833	-2.25333	-2.275	0.030	-2.08555	±	0.178721	-2.005	-2.08667	-2.35333	-2.14833
SOX2	-3.305	-3.28167	-5.215	-3.93389	±	0.640591	-4.29667	-3.72667	-4.21167	-4.07833	±	0.177537	-4.165	-4.46333	-4.62667	n.s.	-4.41833	±	0.135158	-4.12	-4.16667	-3.96	-4.08222	±	0.0625783	-4.78667	-4.47667	-4.73667	n.s.	-4.66667	±	0.0960902	-7.26167	-6.58333	-7.02667	-6.95722	±	0.198873	-4.57167	-4.72667	-4.755	<0.001	-4.68444	±	0.056979	-5.06167	-5.40667	-5.55333	-5.34056
NANOG	-7.415	-8.125	-9.0723	-8.2041	±	0.480053	-8.25165	-7.90333	-8.67833	-8.27777	±	0.224104	-5.72167	-6.96	-6.38333	n.s.	-6.355	±	0.357756	-6.92333	-6.68	-6.79333	-6.79889	±	0.0702982	-6.48333	-7.03333	-5.69667	n.s.	-6.40444	±	0.387871	-8.62271	-8.03	-8.67	-8.4409	±	0.205905	-6.96833	-6.45333	-6.89833	<0.001	-6.77333	±	0.161271	-7.62833	-6.25667	-6.24667	-6.71056
POU5F1	-4.765	-5.81167	-5.615	-5.39722	±	0.321169	-5.34667	-5.68667	-5.87167	-5.635	±	0.15374	-4.585	-4.98333	-5.34333	n.s.	-4.97055	±	0.219004	-4.36333	-4.79	-5.60667	-4.92	±	0.36476	-4.19667	-4.5	-4.37667	n.s.	-4.35778	±	0.0880717	-5.11833	-4.37333	-6.26667	-5.25278	±	0.550679	-4.18833	-4.06333	-4.62167	n.s.	-4.29111	±	0.169173	-5.115	-4.52	-4.79333	-4.80944
PGR	-0.08167	-0.54833	-0.66833	-0.432777	±	0.178938	-2.47333	-1.82667	-2.71833	-2.33944	±	0.265963	-1.355	-1.54	-1.48	<0.001	-1.45833	±	0.0544926	-2.99667	-2.88667	-3.47	-3.11778	±	0.17895	-0.69333	-0.12667	0.286667	<0.001	-0.177778	±	0.284053	-3.59833	-3.00333	-3.18	-3.26055	±	0.176421	-1.275	-0.46	-0.72167	<0.001	-0.81889	±	0.240239	-2.125	-1.83	-1.94333	-1.96611
ESR1	-0.93167	0.485	-1.26167	-0.569447	±	0.535761	-2.42	-0.39333	-1.455	-1.42278	±	0.585271	0.008333	0.18	-0.05667	n.s.	0.0438877	±	0.0705957	-1.26	-0.28667	-1.95	-1.16556	±	0.482478	0.42	0.313333	0.596667	0.035	0.443333	±	0.0826194	-2.255	-2.06	-3.03667	-2.45056	±	0.298414	1.21833	0.38	1.26833	<0.001	0.955555	±	0.288139	0.468333	-0.32333	-0.03333	0.0372243
ERBB2	-3.505	-2.49833	-4.03833	-3.34722	±	0.451505	-4.35667	-2.73333	-3.17167	-3.42056	±	0.48486	-2.745	-3.11333	-3.07333	n.s.	-2.97722	±	0.116683	-3.11667	-2.44333	-4.12333	-3.22778	±	0.488146	-1.81333	-2.26	-1.78	n.s.	-1.95111	±	0.154744	-2.22833	-2.59333	-3.21333	-2.67833	±	0.287504	-2.91833	-3.14	-2.46833	n.s.	-2.84222	±	0.197594	-3.085	-3.69667	-3.36	-3.38056
CD24	2.37167	2.20833	1.165	1.915	±	0.377953	2.00667	2.18667	1.98167	2.05833	±	0.0645712	2.94167	1.94667	1.84667	n.s.	2.245	±	0.349527	2.62	2.11	2.23667	2.32222	±	0.153313	3.43667	2.88	2.64333	n.s.	2.98667	±	0.235144	3.395	2.44	2.17667	2.67056	±	0.370113	3.255	2.76333	2.565	n.s.	2.86111	±	0.205098	3.025	2.02	2.06	2.36833
CDH1	1.12167	0.935	-0.55833	0.499446	±	0.531626	0.31	0.906667	-0.28833	0.309446	±	0.344966	0.798333	0.823333	0.36	n.s.	0.660555	±	0.150451	0.69	1.24667	-0.05667	0.626666	±	0.377571	1.59667	1.72333	1.54667	n.s.	1.62222	±	0.0525754	0.498333	0.84	-0.04667	0.430554	±	0.258193	1.45833	1.94	1.17167	0.041	1.52333	±	0.224167	0.371667	1.24	0.696667	0.769445
EPCAM1	2.295	2.68833	2.84833	2.61056	±	0.164399	2.63667	3.02	2.14167	2.59944	±	0.254235	2.075	2.32	2.91333	n.s.	2.43611	±	0.248872	2.06333	2.55667	2.04667	2.22222	±	0.167292	1.44667	2.05	2.65333	n.s.	2.05	±	0.348334	0.681667	1.39333	1.51667	1.19722	±	0.260225	2.225	2.55333	2.85833	n.s.	2.54556	±	0.182869	2.03833	2.28667	2.46	2.26167
CA9	-3.985	-3.505	-3.68833	-3.72611	±	0.139846	-3.4	-2.31333	-2.38167	-2.69833	±	0.351387	-3.61833	-3.08333	-2.69	n.s.	-3.13056	±	0.269025	-2.14667	-1.44667	-1.92333	-1.83889	±	0.206437	-3.52333	-3.43667	-3.66667	0.02	-3.54222	±	0.0670636	-3.32167	-3.19667	-2.62333	-3.04722	±	0.214994	-10.925	-10.4933	-9.97167	n.s.	-10.4633	±	0.275612	-4.66833	-3.98333	-3.71333	-4.12167
HIFA	-1.60167	-0.635	0.031667	-0.735001	±	0.474148	0.183333	0.33	-0.54167	-0.00944567	±	0.269459	-1.12833	-1.37667	-0.87	0.004	-1.125	±	0.146273	-1.21333	-1.05333	-0.90333	-1.05666	±	0.0895048	-1.78667	-1.24333	-1.11	0.005	-1.38	±	0.206946	-1.705	-1.91333	-1.32333	-1.64722	±	0.172751	-1.715	-2.25667	-1.515	<0.001	-1.82889	±	0.221545	-1.46833	-1.68	-1.37	-1.50611
SAP30	0.128333	0.768333	0.491667	0.462778	±	0.185316	-1.36	-0.77	-0.885	-1.005	±	0.180578	0.521667	0.18	0.28	n.s.	0.327222	±	0.101417	-1.02	-1.13	-1.13667	-1.09556	±	0.0378268	0.77	0.773333	0.956667	n.s.	0.833333	±	0.0616742	-0.715	-0.653333	-1.08667	-0.818333	±	0.135343	0.355	-0.286667	0.475	n.s.	0.181111	±	0.23644	-0.281667	-0.533333	-0.09	-0.301667
				average log 2 ±SEM
				Bold/Italic indicates significantly regulated compared to normoxia/hypoxia
[truncated: 3 more columns]

## Sheet: S Table 5
	PDS			PDS HYP Avg	±	SEM	AHP			3DPS HYP Avg	±	SEM	Sig.	Matri			M.Gel HYP Avg	±	SEM	Sig.	2D			2D HYP Avg	±	SEM	Sig.
PGK1	0.415	0.856667	-0.04333	0.409446	±	0.259822	-0.305	0.141667	0.606667	0.147778	±	0.263193	n.s.	0.188333	0.35	0.023333	0.187222	±	0.0943023	n.s.	0.47	1.4	0.995	0.955	±	0.269212	n.s.
HK2	1.17833	1.69	0.036667	0.968333	±	0.48869	0.221667	1.30167	0.926667	0.816667	±	0.316583	n.s.	1.34167	1.53	0.953333	1.275	±	0.169774	n.s.	0.083333	0.536667	0.621667	0.413889	±	0.167089	n.s.
GLUT3	3.03167	2.00333	1.32	2.11833	±	0.49745	4.00444	4.0233	3.87026	3.966	±	0.0481777	<0.001	2.96167	4.59	1.92333	3.15833	±	0.776056	n.s.	0.858761	2.00696	2.70147	1.85573	±	0.537293	n.s.
BNIP3	0.338333	0.6	-0.08333	0.285001	±	0.199055	1.67167	1.14167	0.363333	1.05889	±	0.379945	n.s.	0.148333	-0.14	0.71	0.239444	±	0.249567	n.s.	1.59667	2.27333	1.725	1.865	±	0.2075	0.004
BIRC2	-0.83833	0.33	-0.51667	-0.341667	±	0.348434	-0.73605	-0.25833	-0.33667	-0.443683	±	0.147922	n.s.	-1.34167	-1.96667	-1.17333	-1.49389	±	0.241333	n.s.	-0.67	-0.84	-0.215	-0.575	±	0.18657	n.s.
BTF	-0.035	0.313333	-0.05667	0.0738877	±	0.119886	-0.36833	-0.415	0.51	-0.09111	±	0.300857	n.s.	-1.135	-1.31667	-1.53333	-1.32833	±	0.115136	0.04	-0.62667	-0.60333	-0.78833	-0.672777	±	0.0581682	n.s.
CXCR4	0.805	1.07667	0.403333	0.761667	±	0.195579	1.345	1.00167	1.93333	1.42667	±	0.272031	n.s.	0.898333	0.743333	0.386667	0.676111	±	0.151481	n.s.	-0.3	-0.19667	0.265	-0.0772233	±	0.173692	n.s.
CXCL12	-1.03833	-0.58667	-1.4	-1.00833	±	0.235267	-3.70833	-2.22167	-1.30333	-2.41111	±	0.700695	0.014	-4.78167	-3.06667	-4.6	-4.14945	±	0.543922	<0.001	-1.1	-0.91	-0.825	-0.945	±	0.0812917	n.s.
MMP9	-1.305	0.633333	-1.7	-0.790556	±	0.721018	-0.93481	1.98062	0.489138	0.511649	±	0.841687	0.027	-0.07934	-0.09079	-0.62981	-0.266647	±	0.181612	n.s.	-1.20667	-0.74	-0.11833	-0.688333	±	0.315237	n.s.
BUB1	-1.22833	-0.57667	-1.25333	-1.01944	±	0.221504	-2.025	-1.18167	-0.84333	-1.35	±	0.351348	n.s.	-1.375	-1.35333	-1.56	-1.42944	±	0.0655774	n.s.	-0.88667	-0.83	0.171667	-0.515001	±	0.343724	n.s.
CCNA2	-1.11167	-0.45667	-0.55333	-0.707223	±	0.204139	-1.72167	-0.96167	0.12	-0.854447	±	0.534341	n.s.	-1.01167	-1.25667	-1.46333	-1.24389	±	0.13054	n.s.	-0.31	-0.87667	-0.495	-0.560557	±	0.166835	n.s.
CDKN1	1.12833	1.1	0.59	0.939444	±	0.174913	0.825	0.941667	1.19	0.985556	±	0.107627	n.s.	0.491667	0.303333	0.823333	0.539444	±	0.152	n.s.	-0.57	0.11	-0.46167	-0.307223	±	0.210943	0.038
MKI67	-0.975	-0.35	-1.22667	-0.850557	±	0.26061	-2.17167	-0.89167	0.06	-1.00111	±	0.646548	n.s.	-2.14167	-0.65333	-2.56	-1.785	±	0.578578	n.s.	-0.90333	-0.46667	-0.615	-0.661667	±	0.128194	n.s.
PAI1	0.615	1.2	0.426667	0.747222	±	0.232825	0.885	0.305	1.54	0.91	±	0.356733	n.s.	1.46833	1.31667	0.906667	1.23056	±	0.167758	n.s.	1.90667	1.52667	1.92167	1.785	±	0.129239	n.s.
VEGFA	1.41833	1.99667	1.02333	1.47944	±	0.282634	1.36833	1.775	1.67333	1.60556	±	0.122188	n.s.	1.225	1.66333	1.24667	1.37833	±	0.142637	n.s.	0.44	0.356667	0.945	0.580556	±	0.183803	n.s.
ABCG2	1.63167	1.83333	1.58333	1.68278	±	0.0765598	-0.595	0.875	0.956667	0.412222	±	0.504163	<0.032	-1.22833	-0.37	-1.64333	-1.08055	±	0.374931	<0.001	-0.71667	-0.41667	-0.735	-0.62278	±	0.103191	<0.001
ITGA6	-0.695	-0.44333	-0.66	-0.599443	±	0.0787079	-2.35247	-0.79167	-0.45333	-1.19916	±	0.58487	n.s.	-1.625	-1.10667	-2.60333	-1.77833	±	0.438798	n.s.	-0.87667	-0.68333	-0.495	-0.685	±	0.110182	n.s.
CD44	0.091667	0.53	-0.7	-0.026111	±	0.359921	1.235	0.538333	1.66667	1.14667	±	0.328703	n.s.	0.478333	-0.82	-0.43667	-0.259446	±	0.385129	n.s.	-0.17333	-0.48	-0.85167	-0.501667	±	0.196119	n.s.
NEAT1	0.635	1.16333	0.28	0.692778	±	0.256627	1.41833	1.05833	1.24667	1.24111	±	0.10396	n.s.	-0.285	1.09	-1.19667	-0.130557	±	0.664606	n.s.	-0.76333	-0.05	-0.015	-0.27611	±	0.243819	n.s.
MALAT1	0.921667	0.936667	0.523333	0.793889	±	0.135347	0.091667	0.988333	0.933333	0.671111	±	0.290157	n.s.	0.251667	1.26333	-0.47	0.348333	±	0.502699	n.s.	-0.45667	0.053333	-0.035	-0.146112	±	0.157359	n.s.
CDH2	0.788333	0.723333	0.606667	0.706111	±	0.0531447	0.058333	-0.55167	0.453333	-0.0133347	±	0.292324	n.s.	-0.75833	1.5	-1.60038	-0.286237	±	0.925607	n.s.	-0.13667	0.536667	0.305	0.234999	±	0.197502	n.s.
ID1	0.658333	0.623333	0.666667	0.649444	±	0.0132755	2.05167	1.59833	1.32	1.65667	±	0.213218	n.s.	0.495	0.616667	0.853333	0.655	±	0.105203	n.s.	-0.01	0.343333	0.135	0.156111	±	0.102543	n.s.
FOSL	0.408333	1.04	-0.72667	0.240554	±	0.516847	-0.70167	-0.065	0.723333	-0.0144457	±	0.412139	n.s.	0.445	1.01667	0.093333	0.518333	±	0.269054	n.s.	-0.37667	-0.22667	-0.31833	-0.307223	±	0.0436559	n.s.
VIM	-0.12167	0.336667	0.226667	0.147221	±	0.138145	0.165	-0.465	0.436667	0.0455557	±	0.267052	n.s.	-1.325	-1.39667	-0.72	-1.14722	±	0.214611	0.028	0.533333	0.596667	0.268333	0.466111	±	0.100565	n.s.
SNAI1	1.385	1.34667	0.363333	1.03167	±	0.33435	0.298333	1.40833	1.20667	0.971111	±	0.341389	n.s.	0.208333	0.9	0.063333	0.390555	±	0.258139	n.s.	0.773333	-1.12667	0.341667	-0.00389	±	0.575054	n.s.
SNAI2	-1.38167	0.526667	-0.91667	-0.590558	±	0.574514	-1.06833	-0.33167	0.146667	-0.417778	±	0.353372	n.s.	-1.645	-2.13333	-1.08667	-1.62167	±	0.30237	n.s.	-0.40667	0.383333	0.005	-0.00611233	±	0.228122	n.s.
TWIST1	-0.60833	0.7	-0.15	-0.0194433	±	0.383282	-0.00376	0.825	-0.34	0.160413	±	0.34618	n.s.	-0.40167	-1.51333	-1.79543	-1.23681	±	0.425437	0.044	0.223333	0.786667	0.215	0.408333	±	0.189182	n.s.
MUC1	0.105	-0.33667	-0.26667	-0.166113	±	0.137055	-1.15167	-0.63167	-1.02333	-0.935557	±	0.156395	n.s.	-1.36167	-1.08667	-1.24	-1.22945	±	0.0795608	n.s.	-0.27667	0.166667	-0.07833	-0.0627777	±	0.128216	n.s.
SOX2	0.045	0.296667	0.666667	0.336111	±	0.18054	-0.99167	-0.445	1.00333	-0.144446	±	0.595192	n.s.	-2.475	-2.10667	-2.29	-2.29056	±	0.106328	<0.001	-0.49	-0.68	-0.79833	-0.65611	±	0.0898052	n.s.
NANOG	-1.20167	0.28	-0.41	-0.44389	±	0.428057	-0.83665	0.221667	0.39397	-0.073671	±	0.384718	n.s.	-2.13938	-0.99667	-2.97333	-2.03646	±	0.572928	0.004	-0.66	0.196667	0.651667	0.062778	±	0.384518	n.s.
POU5F1	0.221667	0.193333	-0.26333	0.0505567	±	0.157156	-0.58167	0.125	-0.25667	-0.23778	±	0.204217	n.s.	-0.92167	0.126667	-1.89	-0.895001	±	0.582314	n.s.	-0.92667	-0.45667	-0.17167	-0.518337	±	0.22012	n.s.
PGR	-1.64167	-1.34667	-1.99	-1.65945	±	0.185926	-2.39167	-1.27833	-2.05	-1.90667	±	0.329287	n.s.	-2.905	-2.87667	-3.46667	-3.08278	±	0.192119	0.012	-0.85	-1.37	-1.22167	-1.14722	±	0.154657	n.s.
ESR1	-1.26833	-0.46667	-1.89333	-1.20944	±	0.412892	-1.48833	-0.87833	-0.19333	-0.85333	±	0.374043	n.s.	-2.675	-2.37333	-3.63333	-2.89389	±	0.379839	0.002	-0.75	-0.70333	-1.30167	-0.918333	±	0.192141	n.s.
ERBB2	-0.37167	0.67	-1.05	-0.250557	±	0.5002	-0.85167	-0.235	0.866667	-0.0733343	±	0.502584	n.s.	-0.415	-0.33333	-1.43333	-0.72722	±	0.353841	n.s.	-0.16667	-0.55667	-0.89167	-0.538337	±	0.20949	n.s.
CD24	-0.32167	0.163333	0.39	0.077221	±	0.209905	-0.365	-0.02167	0.816667	0.143332	±	0.350953	n.s.	-0.04167	-0.44	-0.46667	-0.316113	±	0.137437	n.s.	-0.23	-0.74333	-0.505	-0.492777	±	0.148312	n.s.
CDH1	-0.10833	0.423333	-0.41667	-0.033889	±	0.245328	-0.81167	-0.02833	0.27	-0.19	±	0.322545	n.s.	-1.09833	-0.88333	-1.59333	-1.19166	±	0.210205	n.s.	-1.08667	-0.7	-0.475	-0.75389	±	0.178618	n.s.
EPCAM1	-0.01167	0.236667	-0.86667	-0.213891	±	0.33417	0.341667	0.331667	-0.70667	-0.011112	±	0.347791	n.s.	-0.765	-0.65667	-1.13667	-0.85278	±	0.145349	n.s.	-0.18667	-0.26667	-0.39833	-0.28389	±	0.0617046	n.s.
CA9	1.47167	1.63667	0.766667	1.29167	±	0.266786	0.585	1.19167	1.30667	1.02778	±	0.223864	n.s.	0.201667	0.24	1.04333	0.495	±	0.27439	n.s.	6.25667	6.51	6.25833	6.34167	±	0.084168	<0.001
HIFA	-1.54167	-1.31	-1.41667	-1.42278	±	0.0669471	-1.48833	-1.53833	-1.37667	-1.46778	±	0.0477853	n.s.	-1.485	-1.42667	-2.04333	-1.65167	±	0.196554	n.s.	-0.63667	-0.24667	-0.565	-0.48278	±	0.119854	n.s.
SAP30	-0.085	0.323333	-0.03333	0.0683343	±	0.128369	1.785	0.965	-0.57333	0.725557	±	0.691238	n.s.	0.081667	-0.67	-0.21333	-0.267221	±	0.218654	n.s.	0.246667	0.576667	0.145	0.322778	±	0.130293	n.s.
				average log 2 ±SEM
				Bold/Italic indicates significantly regulated compared to PDS samples in hypoxi.
